# Supplementary material for: Discovery of circulating proteins associated to knee radiographic osteoarthritis
Source: Sci Rep. 2017 Mar 9;7:137. doi: 10.1038/s41598-017-00195-8 (PMC5427840; doi:10.1038/s41598-017-00195-8)
Supplement: Supplementary file 2 — Supplementary Table 1 [file 41598_2017_195_MOESM2_ESM.xls]

## Sheet: Hoja1
Supplementary File 1. List of Human Protein Atlas (HPA) antibodies used for the generation of the first bead array (Array 1).
N	Antibody	Gene	Gene desc	ENSG	Uniprot
1	HPA041687	A1BG	Alpha-1B-glycoprotein	ENSG00000121410	P04217
2	HPA044252	A1BG	Alpha-1B-glycoprotein	ENSG00000121410	P04217
3	HPA064407	A1BG	Alpha-1B-glycoprotein	ENSG00000121410	P04217
4	HPA002265	A2M	Alpha-2-macroglobulin	ENSG00000175899	P01023
5	HPA048456	ABI3BP	ABI family, member 3 (NESH) binding protein	ENSG00000154175	Q7Z7G0
6	HPA044127	ABI3BP	ABI family, member 3 (NESH) binding protein	ENSG00000154175	Q7Z7G0
7	HPA001524	AHSG	Alpha-2-HS-glycoprotein	ENSG00000145192	P02765
8	HPA046715	APOA1	apolipoprotein A-I	ENSG00000118137	P02647
9	HPA001352	APOA4	Apolipoprotein A-IV	ENSG00000110244	P06727
10	HPA002549	APOA4	Apolipoprotein A-IV	ENSG00000110244	P06727
11	HPA005149	APOA4	Apolipoprotein A-IV	ENSG00000110244	P06727
12	HPA046415	BGLAP	bone gamma-carboxyglutamate (gla) protein	ENSG00000242252	P02818
13	HPA018852	C1S	complement component 1, s subcomponent	ENSG00000182326	P09871
14	HPA003563	C3	Complement C3	ENSG00000125730	P01024
15	HPA020432	C3	Complement C3	ENSG00000125730	P01024
16	HPA046356	C4A, C4B	Complement C4-A,Complement C4-B	ENSG00000206340,ENSG00000228454	P0C0L4,P0C0L5
17	HPA048287	C4A, C4B	Complement C4-A,Complement C4-B	ENSG00000206340,ENSG00000228454	P0C0L4,P0C0L5
18	HPA050103	C4A, C4B	Complement C4-A,Complement C4-B	ENSG00000206340,ENSG00000228454	P0C0L4,P0C0L5
19	HPA061922	CCDC85C	coiled-coil domain containing 85C	ENSG00000205476	A6NKD9
20	HPA058346	CCDC85C	coiled-coil domain containing 85C	ENSG00000205476	A6NKD9
21	HPA011652	CCL11	chemokine (C-C motif) ligand 11	ENSG00000172156	P51671
22	HPA005785	CD44	CD44 molecule (Indian blood group)	ENSG00000026508	P16070
23	HPA006080	CD44	CD44 molecule (Indian blood group)	ENSG00000026508	P16070
24	HPA005551	CFH	Complement factor H	ENSG00000000971	P08603
25	HPA049176	CFH	Complement factor H	ENSG00000000971	P08603
26	HPA053326	CFH	Complement factor H	ENSG00000000971	P08603
27	HPA038922	CFH, CFHR1	Complement factor H,Complement factor H-related protein 1	ENSG00000000971,ENSG00000244414	P08603,Q03591
28	HPA057697	CHST14	carbohydrate (N-acetylgalactosamine 4-0) sulfotransferase 14	ENSG00000169105	Q8NCH0
29	HPA044879	CHST14	carbohydrate (N-acetylgalactosamine 4-0) sulfotransferase 14	ENSG00000169105	Q8NCH0
30	HPA063980	CHST14	carbohydrate (N-acetylgalactosamine 4-0) sulfotransferase 14	ENSG00000169105	Q8NCH0
31	HPA003453	CILP	cartilage intermediate layer protein, nucleotide pyrophosphohydrolase	ENSG00000138615	O75339
32	HPA003195	CILP	cartilage intermediate layer protein, nucleotide pyrophosphohydrolase	ENSG00000138615	O75339
33	HPA050202	CILP	cartilage intermediate layer protein, nucleotide pyrophosphohydrolase	ENSG00000138615	O75339
34	HPA034793	CLEC3B	C-type lectin domain family 3, member B	ENSG00000163815	P05452
35	HPA034794	CLEC3B	C-type lectin domain family 3, member B	ENSG00000163815	P05452
36	HPA029402	COL6A1	collagen, type VI, alpha 1	ENSG00000142156	P12109
37	HPA029401	COL6A1	collagen, type VI, alpha 1	ENSG00000142156	P12109
38	HPA019142	COL6A1	collagen, type VI, alpha 1	ENSG00000142156	P12109
39	HPA049737	COL9A1	collagen, type IX, alpha 1	ENSG00000112280	P20849
40	HPA057938	COL9A1	collagen, type IX, alpha 1	ENSG00000112280	P20849
41	HPA035264	COL9A1	collagen, type IX, alpha 1	ENSG00000112280	P20849
42	HPA055153	COMP	cartilage oligomeric matrix protein	ENSG00000105664	P49747
43	HPA066321	COMP	cartilage oligomeric matrix protein	ENSG00000105664	P49747
44	HPA001834	CP	Ceruloplasmin	ENSG00000047457	P00450
45	HPA002737	CP	Ceruloplasmin	ENSG00000047457	P00450
46	HPA041793	CRLF1	cytokine receptor-like factor 1	ENSG00000006016	O75462
47	HPA041493	CRLF1	cytokine receptor-like factor 1	ENSG00000006016	O75462
48	HPA027241	ECM1	extracellular matrix protein 1	ENSG00000143369	Q16610
49	HPA035347	ECM2	extracellular matrix protein 2, female organ and adipocyte specific	ENSG00000106823	O94769
50	HPA035348	ECM2	extracellular matrix protein 2, female organ and adipocyte specific	ENSG00000106823	O94769
51	HPA035132	FETUB	fetuin B	ENSG00000090512	Q9UGM5
52	HPA057930	FETUB	fetuin B	ENSG00000090512	Q9UGM5
53	HPA069860	FETUB	fetuin B	ENSG00000090512	Q9UGM5
54	HPA019855	GC	group-specific component (vitamin D binding protein)	ENSG00000145321	P02774
55	HPA015498	GDF10	growth differentiation factor 10	ENSG00000107623	P55107
56	HPA019105	HAPLN1	hyaluronan and proteoglycan link protein 1	ENSG00000145681	P10915
57	HPA019482	HAPLN1	hyaluronan and proteoglycan link protein 1	ENSG00000145681	P10915
58	HPA025238	HAPLN1	hyaluronan and proteoglycan link protein 1	ENSG00000145681	P10915
59	HPA051831	HOXD3	homeobox D3	ENSG00000128652	P31249
60	HPA063671	HOXD3	homeobox D3	ENSG00000128652	P31249
61	HPA066795	HP	Haptoglobin	ENSG00000257017	P00738
62	HPA047750	HP, HPR	Haptoglobin.Haptoglobin-related protein	ENSG00000257017,ENSG00000261701	P00738,P00739
63	HPA065318	HPX	Hemopexin	ENSG00000110169	P02790
64	HPA068847	HPX	Hemopexin	ENSG00000110169	P02790
65	HPA050269	HRG	Histidine-rich glycoprotein	ENSG00000113905	P04196
66	HPA054598	HRG	Histidine-rich glycoprotein	ENSG00000113905	P04196
67	HPA002184	HTRA1	HtrA serine peptidase 1	ENSG00000166033	Q92743
68	HPA036654	HTRA1	HtrA serine peptidase 1	ENSG00000166033	Q92743
69	HPA036655	HTRA1	HtrA serine peptidase 1	ENSG00000166033	Q92743
70	HPA058519	IFRG15	Homo sapiens torsin A interacting protein 2 (TOR1AIP2), transcript variant 1, mRNA.	ENSG00000258664	Q9H496
71	HPA060461	IGFBP4	insulin-like growth factor binding protein 4	ENSG00000141753	P22692
72	HPA042512	IGFBP4	insulin-like growth factor binding protein 4	ENSG00000141753	P22692
73	HPA043557	IGFBP4	insulin-like growth factor binding protein 4	ENSG00000141753	P22692
74	HPA055662	IGFBP4	insulin-like growth factor binding protein 4	ENSG00000141753	P22692
75	HPA066240	IGFBP4	insulin-like growth factor binding protein 4	ENSG00000141753	P22692
76	HPA008005	IGFBP6	insulin-like growth factor binding protein 6	ENSG00000167779	P24592
77	HPA064428	IL6	interleukin 6 (interferon, beta 2)	ENSG00000136244	P05231
78	HPA001325	IL6	interleukin 6 (interferon, beta 2)	ENSG00000136244	P05231
79	HPA060030	IL6	interleukin 6 (interferon, beta 2)	ENSG00000136244	P05231
80	HPA041639	ITIH1	inter-alpha-trypsin inhibitor heavy chain 1	ENSG00000055957	P19827
81	HPA042049	ITIH1	inter-alpha-trypsin inhibitor heavy chain 1	ENSG00000055957	P19827
82	HPA001835	ITIH4	Inter-alpha-trypsin inhibitor heavy chain H4	ENSG00000055955	Q14624
83	HPA065970	KCNB2	potassium voltage-gated channel, Shab-related subfamily, member 2	ENSG00000182674	Q92953
84	HPA059064	KCNB2	potassium voltage-gated channel, Shab-related subfamily, member 2	ENSG00000182674	Q92953
85	HPA061960	KCNB2	potassium voltage-gated channel, Shab-related subfamily, member 2	ENSG00000182674	Q92953
86	HPA018161	KCNB2	potassium voltage-gated channel, Shab-related subfamily, member 2	ENSG00000182674	Q92953
87	HPA070273	KCNB2	potassium voltage-gated channel, Shab-related subfamily, member 2	ENSG00000182674	Q92953
88	HPA014612	KCNJ6	potassium inwardly-rectifying channel, subfamily J, member 6	ENSG00000157542	P48051
89	HPA054002	KCNJ6	potassium inwardly-rectifying channel, subfamily J, member 6	ENSG00000157542	P48051
90	HPA055964	KLF2	Kruppel-like factor 2	ENSG00000127528	Q9Y5W3
91	HPA057032	KLF2	Kruppel-like factor 2	ENSG00000127528	Q9Y5W3
92	HPA001616	KNG1	Kininogen-1	ENSG00000113889	P01042
93	HPA001646	KNG1	Kininogen-2	ENSG00000113890	P01043
94	HPA017917	KRT1	Keratin, type II cytoskeletal 1	ENSG00000167768	P04264
95	HPA019797	KRT1	Keratin, type II cytoskeletal 1	ENSG00000167768	P04264
96	HPA062908	KRT1	Keratin, type II cytoskeletal 1	ENSG00000167768	P04264
97	HPA030722	LEP	leptin	ENSG00000174697	P41159
98	HPA030721	LEP	leptin	ENSG00000174697	P41159
99	HPA057322	LEP	leptin	ENSG00000174697	P41159
100	HPA068565	LEP	leptin	ENSG00000174697	P41159
101	HPA000554	LGALS3BP	lectin, galactoside-binding, soluble, 3 binding protein	ENSG00000108679	Q08380
102	HPA006660	LMNA	lamin A/C	ENSG00000160789	P02545
103	HPA001522	LUM	lumican	ENSG00000139329	P51884
104	HPA013949	MGP	matrix Gla protein	ENSG00000111341	P08493
105	HPA014274	MGP	matrix Gla protein	ENSG00000111341	P08493
106	HPA036106	MMP13	matrix metallopeptidase 13 (collagenase 3)	ENSG00000137745	P45452
107	HPA063347	MMP13	matrix metallopeptidase 13 (collagenase 3)	ENSG00000137745	P45452
108	HPA059580	MMP13	matrix metallopeptidase 13 (collagenase 3)	ENSG00000137745	P45452
109	HPA054569	MMP13	matrix metallopeptidase 13 (collagenase 3)	ENSG00000137745	P45452
110	HPA068962	MMP13	matrix metallopeptidase 13 (collagenase 3)	ENSG00000137745	P45452
111	HPA036107	MMP13	matrix metallopeptidase 13 (collagenase 3)	ENSG00000137745	P45452
112	HPA002327	NCF2	neutrophil cytosolic factor 2	ENSG00000116701	P19878
113	HPA006040	NCF2	neutrophil cytosolic factor 2	ENSG00000116701	P19878
114	HPA067445	OGN	osteoglycin	ENSG00000106809	P20774
115	HPA015482	OGN	osteoglycin	ENSG00000106809	P20774
116	HPA005731	OMD	osteomodulin	ENSG00000127083	Q99983
117	HPA046438	ORM1, ORM2	Alpha-1-acid glycoprotein 1,Alpha-1-acid glycoprotein 2	ENSG0000022931,ENSG00000228278	P02763,P19652
118	HPA047725	ORM1, ORM2	Alpha-1-acid glycoprotein 1,Alpha-1-acid glycoprotein 2	ENSG0000022931,ENSG00000228278	P02763,P19652
119	HPA057726	ORM1, ORM2	Alpha-1-acid glycoprotein 1,Alpha-1-acid glycoprotein 2	ENSG0000022931,ENSG00000228278	P02763,P19652
120	HPA058529	PCOLCE	procollagen C-endopeptidase enhancer	ENSG00000106333	Q15113
121	HPA042927	PCOLCE	procollagen C-endopeptidase enhancer	ENSG00000106333	Q15113
122	HPA067969	PCOLCE	procollagen C-endopeptidase enhancer	ENSG00000106333	Q15113
123	HPA024043	PCOLCE	procollagen C-endopeptidase enhancer	ENSG00000106333	Q15113
124	HPA068422	PCOLCE	procollagen C-endopeptidase enhancer	ENSG00000106333	Q15113
125	HPA060694	PLTP	phospholipid transfer protein	ENSG00000100979	P55058
126	HPA047207	PLTP	phospholipid transfer protein	ENSG00000100979	P55058
127	HPA011807	POSTN	periostin, osteoblast specific factor	ENSG00000133110	Q15063
128	HPA007575	S100A6	S100 calcium binding protein A6	ENSG00000197956	P06703
129	HPA001291	SERPINA1	serpin peptidase inhibitor, clade A (alpha-1 antiproteinase, antitrypsin), member 1	ENSG00000197249	P01009
130	HPA000927	SERPINA1	serpin peptidase inhibitor, clade A (alpha-1 antiproteinase, antitrypsin), member 1	ENSG00000197249	P01009
131	HPA001626	SERPINA1	serpin peptidase inhibitor, clade A (alpha-1 antiproteinase, antitrypsin), member 1	ENSG00000197249	P01009
132	HPA000893	SERPINA3	Alpha-1-antichymotrypsin	ENSG00000196136	P01011
133	HPA002560	SERPINA3	Alpha-1-antichymotrypsin	ENSG00000196136	P01011
134	HPA001816	SERPINC1	Antithrombin-III	ENSG00000117601	Q8TCE1
135	HPA069536	SERPINE2	serpin peptidase inhibitor, clade E (nexin, plasminogen activator inhibitor type 1), member 2	ENSG00000135919	P07093
136	HPA063219	SERPINE2	serpin peptidase inhibitor, clade E (nexin, plasminogen activator inhibitor type 1), member 2	ENSG00000135919	P07093
137	HPA065249	SERPINE2	serpin peptidase inhibitor, clade E (nexin, plasminogen activator inhibitor type 1), member 2	ENSG00000135919	P07093
138	HPA000277	SERPINE2	serpin peptidase inhibitor, clade E (nexin, plasminogen activator inhibitor type 1), member 2	ENSG00000135919	P07093
139	HPA054656	SERPINE2	serpin peptidase inhibitor, clade E (nexin, plasminogen activator inhibitor type 1), member 2	ENSG00000135919	P07093
140	HPA005825	SERPINF1	serpin peptidase inhibitor, clade F (alpha-2 antiplasmin, pigment epithelium derived factor), member 1	ENSG00000132386	P36955
141	HPA048738	SERPING1	Plasma protease C1 inhibitor	ENSG00000149131	P05155
142	HPA050378	SLC11A1	solute carrier family 11 (proton-coupled divalent metal ion transporter), member 1	ENSG00000018280	P49279
143	HPA031108	SLC11A1	solute carrier family 11 (proton-coupled divalent metal ion transporter), member 1	ENSG00000018280	P49279
144	HPA029590	SLC11A1	solute carrier family 11 (proton-coupled divalent metal ion transporter), member 1	ENSG00000018280	P49279
145	HPA068540	SLC11A1	solute carrier family 11 (proton-coupled divalent metal ion transporter), member 1	ENSG00000018280	P49279
146	HPA003020	SPARC	secreted protein, acidic, cysteine-rich (osteonectin)	ENSG00000113140	P09486
147	HPA007369	SPARC	secreted protein, acidic, cysteine-rich (osteonectin)	ENSG00000113140	P09486
148	HPA002989	SPARC	secreted protein, acidic, cysteine-rich (osteonectin)	ENSG00000113140	P09486
149	HPA059084	SPARCL1	SPARC-like 1 (hevin)	ENSG00000152583	Q14515
150	HPA051331	SPARCL1	SPARC-like 1 (hevin)	ENSG00000152583	Q14515
151	HPA067587	SPARCL1	SPARC-like 1 (hevin)	ENSG00000152583	Q14515
152	HPA067641	SPARCL1	SPARC-like 1 (hevin)	ENSG00000152583	Q14515
153	HPA021513	THBS1	thrombospondin 1	ENSG00000137801	P07996
154	HPA042942	THBS1	thrombospondin 1	ENSG00000137801	P07996
155	HPA058613	TNFRSF11B	tumor necrosis factor receptor superfamily, member 11b	ENSG00000164761	O00300
156	HPA043687	TNXB	tenascin XB	ENSG00000168477	P22105
157	HPA016423	TNXB	tenascin XB	ENSG00000168477	P22105
158	HPA070441	TNXB	tenascin XB	ENSG00000168477	P22105
159	HPA047137	TNXB	tenascin XB	ENSG00000168477	P22105
160	HPA070464	TNXB	tenascin XB	ENSG00000168477	P22105
161	HPA070466	TNXB	tenascin XB	ENSG00000168477	P22105
162	HPA005150	TTR	Transthyretin	ENSG00000118271	P02766
163	HPA046718	UCMA	upper zone of growth plate and cartilage matrix associated	ENSG00000165623	Q8WVF2
164	HPA071077	UCMA	upper zone of growth plate and cartilage matrix associated	ENSG00000165623	Q8WVF2
165	HPA011892	VASN	vasorin	ENSG00000168140	Q6EMK4
166	HPA011246	VASN	vasorin	ENSG00000168140	Q6EMK4
167	HPA001618	VCAM1	vascular cell adhesion molecule 1	ENSG00000162692	P19320
168	HPA034795	VCAM1	vascular cell adhesion molecule 1	ENSG00000162692	P19320
169	HPA034796	VCAM1	vascular cell adhesion molecule 1	ENSG00000162692	P19320
170	HPA069867	VCAM1	vascular cell adhesion molecule 1	ENSG00000162692	P19320
171	HPA057067	WBP1	WW domain binding protein 1	ENSG00000239779	Q96G27
172	HPA055145	WBP1	WW domain binding protein 1	ENSG00000239779	Q96G27
173	HPA059676	ZNF784	zinc finger protein 784	ENSG00000179922	Q8NCA9
174	HPA024013	ZNF784	zinc finger protein 784	ENSG00000179922	Q8NCA9
