# Supplementary material for: Discovery of circulating proteins associated to knee radiographic osteoarthritis
Source: Sci Rep. 2017 Mar 9;7:137. doi: 10.1038/s41598-017-00195-8 (PMC5427840; doi:10.1038/s41598-017-00195-8)
Supplement: Supplementary file 3 — Supplementary Table2 [file 41598_2017_195_MOESM3_ESM.xls]

## Sheet: Hoja1
Supplementary File 2. List of Human Protein Atlas (HPA) antibodies used for the generation of the focused bead array (Array 2).
N	Antibody	Gene	Gene desc	ENSG	Uniprot
1	HPA046715	APOA1	apolipoprotein A-I	ENSG00000118137	P02647
2	HPA001352	APOA4	Apolipoprotein A-IV	ENSG00000110244	P06727
3	HPA002549	APOA4	Apolipoprotein A-IV	ENSG00000110244	P06727
4	HPA005149	APOA4	Apolipoprotein A-IV	ENSG00000110244	P06727
5	HPA046415	BGLAP	bone gamma-carboxyglutamate (gla) protein	ENSG00000242252	P02818
6	HPA018852	C1S	complement component 1, s subcomponent	ENSG00000182326	P09871
7	HPA020432	C3	Complement C3	ENSG00000125730	P01024
8	HPA058346	CCDC85C	coiled-coil domain containing 85C	ENSG00000205476	A6NKD9
9	HPA061922	CCDC85C	coiled-coil domain containing 85C	ENSG00000205476	A6NKD9
10	HPA005785	CD44	CD44 molecule (Indian blood group)	ENSG00000026508	P16070
11	HPA006080	CD44	CD44 molecule (Indian blood group)	ENSG00000026508	P16070
12	HPA005551	CFH	Complement factor H	ENSG00000000971	P08603
13	HPA049176	CFH	Complement factor H	ENSG00000000971	P08603
14	HPA053326	CFH	Complement factor H	ENSG00000000971	P08603
15	HPA038922	CFH, CFHR1	Complement factor H,Complement factor H-related protein 1	ENSG00000000971,ENSG00000244414	P08603,Q03591
16	HPA044879	CHST14	carbohydrate (N-acetylgalactosamine 4-0) sulfotransferase 14	ENSG00000169105	Q8NCH0
17	HPA057697	CHST14	carbohydrate (N-acetylgalactosamine 4-0) sulfotransferase 14	ENSG00000169105	Q8NCH0
18	HPA063980	CHST14	carbohydrate (N-acetylgalactosamine 4-0) sulfotransferase 14	ENSG00000169105	Q8NCH0
19	HPA019142	COL6A1	collagen, type VI, alpha 1	ENSG00000142156	P12109
20	HPA029401	COL6A1	collagen, type VI, alpha 1	ENSG00000142156	P12109
21	HPA029402	COL6A1	collagen, type VI, alpha 1	ENSG00000142156	P12109
22	HPA055153	COMP	cartilage oligomeric matrix protein	ENSG00000105664	P49747
23	HPA066321	COMP	cartilage oligomeric matrix protein	ENSG00000105664	P49747
24	HPA027241	ECM1	extracellular matrix protein 1	ENSG00000143369	Q16610
25	HPA035132	FETUB	fetuin B	ENSG00000090512	Q9UGM5
26	HPA057930	FETUB	fetuin B	ENSG00000090512	Q9UGM5
27	HPA069860	FETUB	fetuin B	ENSG00000090512	Q9UGM5
28	HPA002184	HTRA1	HtrA serine peptidase 1	ENSG00000166033	Q92743
29	HPA036654	HTRA1	HtrA serine peptidase 1	ENSG00000166033	Q92743
30	HPA036655	HTRA1	HtrA serine peptidase 1	ENSG00000166033	Q92743
31	HPA042512	IGFBP4	insulin-like growth factor binding protein 4	ENSG00000141753	P22692
32	HPA043557	IGFBP4	insulin-like growth factor binding protein 4	ENSG00000141753	P22692
33	HPA055662	IGFBP4	insulin-like growth factor binding protein 4	ENSG00000141753	P22692
34	HPA060461	IGFBP4	insulin-like growth factor binding protein 4	ENSG00000141753	P22692
35	HPA066240	IGFBP4	insulin-like growth factor binding protein 4	ENSG00000141753	P22692
36	HPA008005	IGFBP6	insulin-like growth factor binding protein 6	ENSG00000167779	P24592
37	HPA041639	ITIH1	inter-alpha-trypsin inhibitor heavy chain 1	ENSG00000055957	P19827
38	HPA042049	ITIH1	inter-alpha-trypsin inhibitor heavy chain 1	ENSG00000055957	P19827
39	HPA001835	ITIH4	Inter-alpha-trypsin inhibitor heavy chain H4	ENSG00000055955	Q14624
40	HPA018161	KCNB2	potassium voltage-gated channel, Shab-related subfamily, member 2	ENSG00000182674	Q92953
41	HPA059064	KCNB2	potassium voltage-gated channel, Shab-related subfamily, member 2	ENSG00000182674	Q92953
42	HPA061960	KCNB2	potassium voltage-gated channel, Shab-related subfamily, member 2	ENSG00000182674	Q92953
43	HPA065970	KCNB2	potassium voltage-gated channel, Shab-related subfamily, member 2	ENSG00000182674	Q92953
44	HPA070273	KCNB2	potassium voltage-gated channel, Shab-related subfamily, member 2	ENSG00000182674	Q92953
45	HPA030721	LEP	leptin	ENSG00000174697	P41159
46	HPA030722	LEP	leptin	ENSG00000174697	P41159
47	HPA057322	LEP	leptin	ENSG00000174697	P41159
48	HPA068565	LEP	leptin	ENSG00000174697	P41159
49	HPA006660	LMNA	lamin A/C	ENSG00000160789	P02545
50	HPA013949	MGP	matrix Gla protein	ENSG00000111341	P08493
51	HPA014274	MGP	matrix Gla protein	ENSG00000111341	P08493
52	HPA036106	MMP13	matrix metallopeptidase 13 (collagenase 3)	ENSG00000137745	P45452
53	HPA036107	MMP13	matrix metallopeptidase 13 (collagenase 3)	ENSG00000137745	P45452
54	HPA054569	MMP13	matrix metallopeptidase 13 (collagenase 3)	ENSG00000137745	P45452
55	HPA059580	MMP13	matrix metallopeptidase 13 (collagenase 3)	ENSG00000137745	P45452
56	HPA063347	MMP13	matrix metallopeptidase 13 (collagenase 3)	ENSG00000137745	P45452
57	HPA068962	MMP13	matrix metallopeptidase 13 (collagenase 3)	ENSG00000137745	P45452
58	HPA046438	ORM1, ORM2	Alpha-1-acid glycoprotein 1,Alpha-1-acid glycoprotein 2	ENSG0000022931,ENSG00000228278	P02763,P19652
59	HPA047725	ORM1, ORM2	Alpha-1-acid glycoprotein 1,Alpha-1-acid glycoprotein 2	ENSG0000022931,ENSG00000228278	P02763,P19652
60	HPA057726	ORM1, ORM2	Alpha-1-acid glycoprotein 1,Alpha-1-acid glycoprotein 2	ENSG0000022931,ENSG00000228278	P02763,P19652
61	HPA047207	PLTP	phospholipid transfer protein	ENSG00000100979	P55058
62	HPA060694	PLTP	phospholipid transfer protein	ENSG00000100979	P55058
63	HPA007575	S100A6	S100 calcium binding protein A6	ENSG00000197956	P06703
64	HPA000893	SERPINA3	Alpha-1-antichymotrypsin	ENSG00000196136	P01011
65	HPA001816	SERPINC1	Antithrombin-III	ENSG00000117601	Q8TCE1
66	HPA048738	SERPING1	Plasma protease C1 inhibitor	ENSG00000149131	P05155
67	HPA029590	SLC11A1	solute carrier family 11 (proton-coupled divalent metal ion transporter), member 1	ENSG00000018280	P49279
68	HPA031108	SLC11A1	solute carrier family 11 (proton-coupled divalent metal ion transporter), member 1	ENSG00000018280	P49279
69	HPA050378	SLC11A1	solute carrier family 11 (proton-coupled divalent metal ion transporter), member 1	ENSG00000018280	P49279
70	HPA068540	SLC11A1	solute carrier family 11 (proton-coupled divalent metal ion transporter), member 1	ENSG00000018280	P49279
71	HPA002989	SPARC	secreted protein, acidic, cysteine-rich (osteonectin)	ENSG00000113140	P09486
72	HPA003020	SPARC	secreted protein, acidic, cysteine-rich (osteonectin)	ENSG00000113140	P09486
73	HPA007369	SPARC	secreted protein, acidic, cysteine-rich (osteonectin)	ENSG00000113140	P09486
74	HPA051331	SPARCL1	SPARC-like 1 (hevin)	ENSG00000152583	Q14515
75	HPA059084	SPARCL1	SPARC-like 1 (hevin)	ENSG00000152583	Q14515
76	HPA067587	SPARCL1	SPARC-like 1 (hevin)	ENSG00000152583	Q14515
77	HPA067641	SPARCL1	SPARC-like 1 (hevin)	ENSG00000152583	Q14515
78	HPA046718	UCMA	upper zone of growth plate and cartilage matrix associated	ENSG00000165623	Q8WVF2
79	HPA071077	UCMA	upper zone of growth plate and cartilage matrix associated	ENSG00000165623	Q8WVF2
