# Supplementary material for: Discovery of circulating proteins associated to knee radiographic osteoarthritis
Source: Sci Rep. 2017 Mar 9;7:137. doi: 10.1038/s41598-017-00195-8 (PMC5427840; doi:10.1038/s41598-017-00195-8)
Supplement: Supplementary file 4 — Supplementary Table 3 [file 41598_2017_195_MOESM4_ESM.xls]

## Sheet: Hoja1
Supplementary File 3A. Proteins showing different levels in OA vs Controls in the screening phase. Antibodies (and their target proteins) detecting significant (p.values <0.05) differences in protein levels comparing osteoarthritis (OA) patients and contr
		ARRAY 1						ARRAY 2
N	Protein	AB_ID	pvalue	gender	age	bmi	AB	AB_ID	pvalue	gender	age	bmi	AB	Modulation
1	C3	HPA020432	0.000685172	5.62022e-05	0.000198354	0.00133802	C3#2	HPA020432	0.0224376	0.000192075	0.000187635	0.00104201	C3#2	Increased in OA
2	ITIH1	HPA041639	0.0290213	5.1283e-05	0.000230779	0.000357929	ITIH1#1	HPA041639	0.0179918	0.000281328	0.000103804	0.00041579	ITIH1#1	Increased in OA
3	S100A6	HPA007575	0.00702011	2.50344e-05	0.000648015	0.0021052	S100A6	HPA007575	0.0304598	5.86051e-05	0.000400595	0.00170593	S100A6	Increased in OA
Supplementary File 3B. Proteins showing different levels in OA vs RA in the screening phase. Antibodies (and their target proteins) detecting significant (p.values <0.05) differences in protein levels comparing osteoarthritis (OA) and rheumatoid arthritis
		ARRAY 1						ARRAY 2
N	Protein	AB_ID	pvalue	gender	age	bmi	AB	AB_ID	pvalue	gender	age	bmi	AB	Modulation
1	APOA1	HPA046715	0.000990052	0.0763077	2.03989e-17	7.72981e-13	APOA1	HPA046715	0.017813	0.0653443	2.2594e-16	7.92443e-12	APOA1	Decreased in OA
2	APOA4	HPA001352	4.05541e-17	0.289017	5.98878e-15	1.26146e-07	APOA4#1	HPA001352	1.2671e-16	0.0282097	2.23336e-13	1.57311e-07	APOA4#1	Increased in OA
		HPA005149	1.28263e-10	0.0953139	2.69642e-16	4.20595e-09	APOA4#3	HPA005149	2.63628e-16	0.0288728	1.73742e-13	1.10085e-07	APOA4#3	Increased in OA
3	BGLAP	HPA046415	0.0283742	0.142526	5.03469e-18	1.19788e-11	BGLAP	HPA046415	1.23857e-05	0.147122	1.50263e-16	2.51e-09	BGLAP	Decreased in OA
4	C1S	HPA018852	8.97774e-10	0.169178	2.2557e-16	1.60911e-09	C1S	HPA018852	8.89684e-17	0.00918742	2.50623e-13	1.13456e-06	C1S	Increased in OA
5	C3	HPA020432	1.82791e-17	0.0432301	1.506e-13	1.18267e-06	C3#2	HPA020432	2.36442e-19	0.0346757	1.91541e-12	5.0729e-06	C3#2	Increased in OA
6	CCDC85C	HPA058346	1.21319e-15	0.0269635	1.38083e-16	8.94292e-14	CCDC85C#1	HPA058346	3.1365e-05	0.0531475	1.77352e-16	2.49926e-12	CCDC85C#1	Decreased in OA
		HPA061922	1.96659e-17	0.0117137	7.48277e-15	1.62854e-07	CCDC85C#2	HPA061922	1.88054e-19	0.00647264	1.97609e-13	9.6671e-08	CCDC85C#2	Decreased in OA
7	CD44	HPA006080	1.82056e-07	0.14436	6.19494e-18	1.94006e-11	CD44#2	HPA006080	0.0021401	0.0914372	2.25265e-16	9.29448e-12	CD44#2	Decreased in OA
8	CFHR1	HPA038922	4.86922e-15	0.234557	3.00863e-14	2.88714e-08	CFH_CFHR1	HPA038922	3.68667e-09	0.0769156	7.30082e-15	6.99701e-08	CFH_CFHR1	Increased in OA
9	CFH	HPA049176	4.01364e-11	0.0309959	8.56779e-16	7.25375e-09	CFH#2	HPA049176	1.04645e-15	0.0148423	9.35495e-14	2.88714e-06	CFH#2	Increased in OA
		HPA053326	2.23843e-11	0.0935774	1.84131e-17	1.05398e-08	CFH#3	HPA053326	1.17093e-09	0.0608968	1.70211e-16	8.07335e-08	CFH#3	Increased in OA
10	CHST14	HPA044879	1.94286e-05	0.0780851	1.20812e-16	1.40959e-11	CHST14#1	HPA044879	0.000299216	0.0905698	1.15833e-15	4.36648e-11	CHST14#1	Decreased in OA
11	COL6A1	HPA019142	6.64581e-15	0.054471	1.65713e-15	1.07426e-10	COL6A1#1	HPA019142	2.09189e-13	0.0507986	1.70534e-13	2.16611e-10	COL6A1#1	Decreased in OA
		HPA029401	3.34582e-09	0.354623	5.92126e-17	2.9625e-10	COL6A1#2	HPA029401	7.2309e-14	0.227566	5.78751e-15	4.55081e-09	COL6A1#2	Decreased in OA
12	COMP	HPA055153	1.07914e-14	0.0612881	9.51868e-13	2.51337e-07	COMP#1	HPA055153	2.82481e-18	0.0365556	2.86698e-12	1.67797e-06	COMP#1	Increased in OA
		HPA066321	3.52734e-10	0.253137	2.22428e-15	7.6317e-09	COMP#2	HPA066321	1.33524e-16	0.0229033	6.45782e-13	1.09128e-06	COMP#2	Increased in OA
13	ECM1	HPA027241	7.42602e-15	0.0517006	1.90016e-14	8.93589e-09	ECM1	HPA027241	1.05254e-18	0.0116666	1.2919e-11	3.22726e-07	ECM1	Increased in OA
14	FETUB	HPA057930	7.47125e-06	0.246427	1.6512e-18	4.9156e-12	FETUB#2	HPA057930	3.95928e-11	0.0311125	1.13985e-15	8.96341e-09	FETUB#2	Increased in OA
15	HTRA1	HPA002184	5.35959e-16	0.155635	1.5979e-16	9.62793e-08	HTRA1#1	HPA002184	7.48868e-17	0.0748672	1.73248e-14	3.29263e-07	HTRA1#1	Decreased in OA
16	IGFBP4	HPA042512	9.17621e-07	0.0359265	1.65768e-17	7.75881e-12	IGFBP4#1	HPA042512	0.0011918	0.0479509	8.6389e-17	4.57977e-11	IGFBP4#1	Decreased in OA
		HPA055662	8.68843e-05	0.124615	1.21167e-17	1.09484e-10	IGFBP4#3	HPA055662	2.79009e-10	0.106955	3.76034e-15	1.70079e-08	IGFBP4#3	Decreased in OA
		HPA060461	0.00488718	0.221443	5.2768e-18	2.69479e-12	IGFBP4#4	HPA060461	0.025389	0.153373	9.77604e-17	2.10672e-11	IGFBP4#4	Decreased in OA
17	IGFBP6	HPA008005	1.54737e-16	0.0192147	2.04479e-10	7.99599e-09	IGFBP6	HPA008005	4.08812e-18	0.0122916	7.44452e-10	4.34564e-08	IGFBP6	Increased in OA
18	ITIH1	HPA041639	1.27012e-08	0.350115	2.64141e-18	6.71153e-11	ITIH1#1	HPA041639	0.000553172	0.105711	9.68037e-17	7.24575e-11	ITIH1#1	Decreased in OA
		HPA042049	8.36459e-13	0.0371075	5.50856e-16	2.06193e-08	ITIH1#2	HPA042049	2.68823e-18	0.0133676	4.63895e-13	4.16379e-07	ITIH1#2	Increased in OA
19	ITIH4	HPA001835	2.05419e-14	0.0831003	3.14293e-16	6.50265e-10	ITIH4	HPA001835	8.91531e-13	0.09343	9.26232e-15	2.14827e-10	ITIH4	Increased in OA
20	KCNB2	HPA018161	8.86949e-16	0.163677	2.75675e-16	1.02473e-09	KCNB2#1	HPA018161	6.4248e-08	0.139767	4.69498e-16	7.4821e-11	KCNB2#1	Decreased in OA
		HPA059064	0.00897143	0.194283	4.16905e-18	2.16148e-12	KCNB2#2	HPA059064	7.99671e-10	0.230775	4.05912e-17	2.37093e-09	KCNB2#2	Decreased in OA
		HPA061960	1.7021e-09	0.3899	5.13018e-16	9.08848e-10	KCNB2#3	HPA061960	7.65016e-10	0.267715	3.51815e-14	4.50931e-09	KCNB2#3	Decreased in OA
		HPA065970	1.88408e-15	0.0842497	1.37147e-17	1.30942e-08	KCNB2#4	HPA065970	1.42755e-10	0.0388194	6.04104e-16	1.91854e-08	KCNB2#4	Decreased in OA
		HPA070273	1.03053e-09	0.157211	1.41285e-16	1.02725e-10	KCNB2#5	HPA070273	6.22713e-13	0.0810742	8.17984e-15	4.52307e-10	KCNB2#5	Decreased in OA
21	LEP	HPA030721	4.97948e-12	0.131508	2.35332e-15	1.06463e-09	LEP#1	HPA030721	4.18465e-05	0.114355	1.76524e-16	1.80257e-10	LEP#1	Decreased in OA
		HPA030722	1.39842e-18	0.0196769	4.50315e-14	2.99117e-08	LEP#2	HPA030722	2.21472e-17	0.0305598	5.14783e-13	1.15504e-08	LEP#2	Decreased in OA
		HPA057322	3.23498e-12	0.0322823	7.01526e-17	6.82661e-12	LEP#3	HPA057322	1.25588e-18	0.00338668	7.67542e-14	1.03431e-09	LEP#3	Decreased in OA
		HPA068565	8.70227e-17	5.26324e-05	4.30337e-17	3.87932e-15	LEP#4	HPA068565	1.43451e-11	5.3727e-05	1.08916e-15	1.10917e-15	LEP#4	Decreased in OA
22	LMNA	HPA006660	1.68245e-15	0.150612	2.10223e-12	1.65719e-11	LMNA	HPA006660	3.77011e-20	0.0190573	6.33025e-10	4.73281e-10	LMNA	Increased in OA
23	MGP	HPA013949	4.35623e-14	0.0750602	6.81857e-14	9.42956e-09	MGP#1	HPA013949	7.23255e-15	0.0414643	1.54542e-13	7.19941e-07	MGP#1	Increased in OA
		HPA014274	2.44654e-13	0.144128	7.67204e-15	1.32193e-10	MGP#2	HPA014274	1.09438e-11	0.0880808	2.02742e-13	2.79827e-09	MGP#2	Increased in OA
24	MMP13	HPA036106	1.45121e-06	0.196681	2.8452e-16	1.09179e-10	MMP13#1	HPA036106	1.71405e-16	0.173953	5.18775e-14	2.45167e-07	MMP13#1	Decreased in OA
		HPA036107	5.09135e-13	0.287211	1.77473e-16	3.99235e-08	MMP13#2	HPA036107	2.60246e-13	0.0848882	2.34813e-14	3.77699e-07	MMP13#2	Decreased in OA
		HPA063347	1.25479e-16	0.264667	8.47744e-17	9.07008e-08	MMP13#5	HPA063347	3.16235e-17	0.123002	3.29031e-14	2.26108e-07	MMP13#5	Decreased in OA
		HPA068962	1.05946e-08	0.471278	1.29691e-17	9.76802e-11	MMP13#6	HPA068962	2.20641e-16	0.10911	3.3316e-14	3.98863e-08	MMP13#6	Decreased in OA
25	ORM	HPA047725	2.68893e-19	0.0929585	2.86399e-15	1.93102e-09	ORM1_ORM2#2	HPA047725	1.95882e-05	0.14072	1.72951e-16	1.75068e-10	ORM1_ORM2#2	Decreased in OA
		HPA057726	5.36361e-13	0.416253	5.50789e-17	1.57612e-09	ORM1_ORM2#3	HPA057726	8.19961e-13	0.23992	3.42561e-15	2.35502e-08	ORM1_ORM2#3	Decreased in OA
26	PLTP	HPA060694	5.95819e-05	0.300374	1.86376e-17	2.37789e-11	PLTP#2	HPA060694	3.1437e-14	0.0827202	2.76627e-14	1.38196e-08	PLTP#2	Increased in OA
27	SERPINA3	HPA000893	5.96071e-09	0.151774	1.966e-16	1.9099e-09	SERPINA3#1	HPA000893	1.02903e-15	0.0225028	1.29237e-13	6.10237e-08	SERPINA3#1	Increased in OA
28	SERPINC1	HPA001816	0.000176447	0.218249	8.92275e-18	1.08111e-11	SERPINC1	HPA001816	2.38715e-10	0.128793	3.12571e-16	2.74887e-09	SERPINC1	Increased in OA
29	SERPING1	HPA048738	1.59822e-05	0.0680112	7.88126e-17	6.90364e-13	SERPING1	HPA048738	9.70222e-13	0.0562613	2.09386e-14	3.51607e-11	SERPING1	Increased in OA
30	SLC111A1	HPA031108	4.28803e-07	0.0797905	2.26705e-16	9.13659e-11	SLC11A1#2	HPA031108	6.02337e-16	0.0196983	2.49645e-13	4.01794e-08	SLC11A1#2	Decreased in OA
		HPA068540	0.000387638	0.0876891	1.46885e-17	1.61332e-12	SLC11A1#4	HPA068540	2.07559e-13	0.0232072	4.0226e-14	1.03122e-07	SLC11A1#4	Decreased in OA
31	SPARC	HPA003020	1.55602e-09	0.0614759	2.99982e-18	7.77557e-10	SPARC#2	HPA003020	3.66096e-16	0.0109766	1.49628e-14	2.42534e-07	SPARC#2	Increased in OA
32	SPARCL1	HPA051331	1.59563e-09	0.401325	3.04253e-17	1.0537e-09	SPARCL1#1	HPA051331	2.52419e-18	0.0307071	1.26504e-11	3.13242e-07	SPARCL1#1	Increased in OA
		HPA059084	1.59057e-05	0.102245	4.47362e-19	4.55277e-11	SPARCL1#2	HPA059084	7.7987e-16	0.0184128	3.67833e-16	2.3262e-09	SPARCL1#2	Increased in OA
		HPA067587	3.87441e-15	0.111741	1.29386e-13	1.78741e-08	SPARCL1#3	HPA067587	3.71089e-19	0.0384734	1.10188e-11	4.77298e-07	SPARCL1#3	Increased in OA
		HPA067641	9.96425e-06	0.199957	5.91254e-15	6.82379e-11	SPARCL1#4	HPA067641	6.88605e-14	0.104438	1.39435e-12	2.4278e-08	SPARCL1#4	Increased in OA
33	UCMA	HPA046718	1.39578e-12	0.350209	1.23864e-16	9.07657e-10	UCMA#1	HPA046718	2.22285e-17	0.0872976	4.02041e-14	4.14179e-07	UCMA#1	Decreased in OA
		HPA071077	1.06517e-16	0.0084697	1.57548e-15	6.29206e-09	UCMA#2	HPA071077	6.481e-17	0.0155671	2.29274e-14	1.88786e-08	UCMA#2	Decreased in OA
