# Supplementary material for: Discovery of circulating proteins associated to knee radiographic osteoarthritis
Source: Sci Rep. 2017 Mar 9;7:137. doi: 10.1038/s41598-017-00195-8 (PMC5427840; doi:10.1038/s41598-017-00195-8)
Supplement: Supplementary file 5 — Supplementary Table 4 [file 41598_2017_195_MOESM5_ESM.xls]

## Sheet: Hoja1
Supplementary File 4A. Proteins showing different levels in OA vs Controls in both screening and verification phases. Antibodies (and their target proteins) detecting significant (p.values <0.05) differences in protein levels comparing osteoarthritis (OA)
		SCREENING PHASE						VERIFICATION PHASE
N	Protein	AB_ID	pvalue	gender	age	bmi	AB	AB_ID	pvalue	gender	age	bmi	AB	Effect
1	C3	HPA020432	0.000685172	5.62022e-05	0.000198354	0.00133802	C3#2	HPA020432	0.000495851	0.000173964	3.61916e-05	2.62886e-09	C3#2	Increased in OA
2	ITIH1	HPA041639	0.0290213	5.1283e-05	0.000230779	0.000357929	ITIH1#1	HPA041639	0.0229576	0.000182549	1.90526e-06	1.29374e-08	ITIH1#1	Increased in OA
3	S100A6	HPA007575	0.00702011	2.50344e-05	0.000648015	0.0021052	S100A6	HPA007575	0.000514882	7.89019e-05	0.00111892	5.26501e-09	S100A6	Increased in OA
Supplementary File 4B. Proteins showing different levels in OA vs RA in both screening and verification phases. Antibodies (and their target proteins) detecting significant (p.values <0.05) differences in protein levels comparing osteoarthritis (OA) and r
		SCREENING PHASE						VERIFICATION PHASE
N	Protein	AB_ID	pvalue	gender	age	bmi	AB	AB_ID	pvalue	gender	age	bmi	AB	Effect
1	APOA1	HPA046715	0.000990052	0.0763077	2.03989e-17	7.72981e-13	APOA1	HPA046715	0.000895232	0.0375058	2.12043e-13	3.07414e-07	APOA1	Decreased in OA
2	APOA4	HPA001352	4.05541e-17	0.289017	5.98878e-15	1.26146e-07	APOA4#1	HPA001352	9.11682e-06	0.021297	2.56073e-10	1.9601e-07	APOA4#1	Increased in OA
		HPA005149	1.28263e-10	0.0953139	2.69642e-16	4.20595e-09	APOA4#3	HPA005149	0.000123983	0.0231253	2.71356e-11	1.76718e-07	APOA4#3	Increased in OA
3	BGLAP	HPA046415	0.0283742	0.142526	5.03469e-18	1.19788e-11	BGLAP	HPA046415	6.7454e-06	0.0151414	2.931e-12	7.17163e-07	BGLAP	Decreased in OA
4	C1S	HPA018852	8.97774e-10	0.169178	2.2557e-16	1.60911e-09	C1S	HPA018852	7.95889e-11	0.0402189	1.35204e-09	6.37277e-07	C1S	Increased in OA
5	C3	HPA020432	1.82791e-17	0.0432301	1.506e-13	1.18267e-06	C3#2	HPA020432	8.54516e-14	0.392738	6.88771e-07	7.04624e-06	C3#2	Increased in OA
6	CCDC85C	HPA058346	1.21319e-15	0.0269635	1.38083e-16	8.94292e-14	CCDC85C#1	HPA058346	4.42586e-10	0.0680742	1.89221e-09	1.49619e-08	CCDC85C#1	Decreased in OA
		HPA061922	1.96659e-17	0.0117137	7.48277e-15	1.62854e-07	CCDC85C#2	HPA061922	1.06821e-13	0.399629	1.74749e-09	5.44567e-06	CCDC85C#2	Decreased in OA
7	CFHR1	HPA038922	4.86922e-15	0.234557	3.00863e-14	2.88714e-08	CFH_CFHR1	HPA038922	2.09019e-09	0.107303	9.56007e-11	1.98723e-06	CFH_CFHR1	Increased in OA
8	CFH	HPA049176	4.01364e-11	0.0309959	8.56779e-16	7.25375e-09	CFH#2	HPA049176	9.67773e-11	0.0148765	1.25997e-07	1.08051e-06	CFH#2	Increased in OA
		HPA053326	2.23843e-11	0.0935774	1.84131e-17	1.05398e-08	CFH#3	HPA053326	0.0113739	0.020664	3.12124e-13	1.09748e-06	CFH#3	Increased in OA
9	CHST14	HPA044879	1.94286e-05	0.0780851	1.20812e-16	1.40959e-11	CHST14#1	HPA044879	8.07035e-05	0.0402209	1.53236e-10	8.08217e-08	CHST14#1	Decreased in OA
10	COL6A1	HPA019142	6.64581e-15	0.054471	1.65713e-15	1.07426e-10	COL6A1#1	HPA019142	4.76221e-11	0.13679	2.27961e-10	4.33646e-08	COL6A1#1	Decreased in OA
		HPA029401	3.34582e-09	0.354623	5.92126e-17	2.9625e-10	COL6A1#2	HPA029401	6.20469e-06	0.0952277	5.36909e-12	5.31208e-07	COL6A1#2	Decreased in OA
11	COMP	HPA055153	1.07914e-14	0.0612881	9.51868e-13	2.51337e-07	COMP#1	HPA055153	4.79909e-11	0.0747586	1.03057e-09	4.09313e-07	COMP#1	Increased in OA
		HPA066321	3.52734e-10	0.253137	2.22428e-15	7.6317e-09	COMP#2	HPA066321	4.88501e-06	0.0252659	1.2904e-12	2.27638e-07	COMP#2	Increased in OA
12	ECM1	HPA027241	7.42602e-15	0.0517006	1.90016e-14	8.93589e-09	ECM1	HPA027241	4.47006e-10	0.212916	9.87254e-11	1.85337e-07	ECM1	Increased in OA
13	FETUB	HPA057930	7.47125e-06	0.246427	1.6512e-18	4.9156e-12	FETUB#2	HPA057930	4.50144e-11	0.116819	8.51785e-10	7.27219e-07	FETUB#2	Increased in OA
14	HTRA1	HPA002184	5.35959e-16	0.155635	1.5979e-16	9.62793e-08	HTRA1#1	HPA002184	6.8373e-12	0.0430162	7.68996e-11	3.22642e-06	HTRA1#1	Decreased in OA
15	IGFBP6	HPA008005	1.54737e-16	0.0192147	2.04479e-10	7.99599e-09	IGFBP6	HPA008005	4.791e-08	0.143283	6.07886e-07	3.64876e-06	IGFBP6	Increased in OA
16	ITIH1	HPA042049	8.36459e-13	0.0371075	5.50856e-16	2.06193e-08	ITIH1#2	HPA042049	4.23974e-12	0.0539615	6.90729e-07	2.41307e-07	ITIH1#2	Increased in OA
17	ITIH4	HPA001835	2.05419e-14	0.0831003	3.14293e-16	6.50265e-10	ITIH4	HPA001835	8.20123e-11	0.0529567	1.51531e-08	5.31578e-08	ITIH4	Increased in OA
18	KCNB2	HPA018161	8.86949e-16	0.163677	2.75675e-16	1.02473e-09	KCNB2#1	HPA018161	0.00119834	0.0311179	1.35132e-12	2.69803e-07	KCNB2#1	Decreased in OA
		HPA059064	0.00897143	0.194283	4.16905e-18	2.16148e-12	KCNB2#2	HPA059064	0.00377132	0.014591	3.82521e-12	1.7152e-07	KCNB2#2	Decreased in OA
		HPA061960	1.7021e-09	0.3899	5.13018e-16	9.08848e-10	KCNB2#3	HPA061960	9.94077e-06	0.0935837	3.87341e-11	1.45608e-07	KCNB2#3	Decreased in OA
		HPA065970	1.88408e-15	0.0842497	1.37147e-17	1.30942e-08	KCNB2#4	HPA065970	0.00188949	0.0245126	7.28367e-12	1.92835e-07	KCNB2#4	Decreased in OA
		HPA070273	1.03053e-09	0.157211	1.41285e-16	1.02725e-10	KCNB2#5	HPA070273	3.16745e-06	0.11531	6.47439e-11	1.09308e-07	KCNB2#5	Decreased in OA
19	LEP	HPA030721	4.97948e-12	0.131508	2.35332e-15	1.06463e-09	LEP#1	HPA030721	0.0208867	0.0198442	3.89058e-13	4.41803e-07	LEP#1	Decreased in OA
		HPA030722	1.39842e-18	0.0196769	4.50315e-14	2.99117e-08	LEP#2	HPA030722	1.82548e-11	0.255361	1.09966e-09	7.49393e-07	LEP#2	Decreased in OA
		HPA057322	3.23498e-12	0.0322823	7.01526e-17	6.82661e-12	LEP#3	HPA057322	7.84036e-11	0.0383765	2.26181e-09	1.49054e-07	LEP#3	Decreased in OA
		HPA068565	8.70227e-17	5.26324e-05	4.30337e-17	3.87932e-15	LEP#4	HPA068565	0.000590853	0.00110909	1.41595e-11	4.75843e-09	LEP#4	Decreased in OA
20	LMNA	HPA006660	1.68245e-15	0.150612	2.10223e-12	1.65719e-11	LMNA	HPA006660	2.48002e-09	0.0289455	4.48583e-11	7.56146e-08	LMNA	Increased in OA
21	MGP	HPA013949	4.35623e-14	0.0750602	6.81857e-14	9.42956e-09	MGP#1	HPA013949	1.51534e-06	0.0941937	2.01474e-08	1.08202e-06	MGP#1	Increased in OA
		HPA014274	2.44654e-13	0.144128	7.67204e-15	1.32193e-10	MGP#2	HPA014274	0.0285783	0.0357517	8.32887e-11	7.80696e-07	MGP#2	Increased in OA
22	MMP13	HPA036106	1.45121e-06	0.196681	2.8452e-16	1.09179e-10	MMP13#1	HPA036106	9.29905e-11	0.0158858	2.35204e-10	3.77398e-06	MMP13#1	Decreased in OA
		HPA036107	5.09135e-13	0.287211	1.77473e-16	3.99235e-08	MMP13#2	HPA036107	6.42262e-09	0.0723333	3.14531e-10	2.32339e-06	MMP13#2	Decreased in OA
		HPA063347	1.25479e-16	0.264667	8.47744e-17	9.07008e-08	MMP13#5	HPA063347	1.04373e-10	0.037616	1.99116e-10	1.76158e-06	MMP13#5	Decreased in OA
		HPA068962	1.05946e-08	0.471278	1.29691e-17	9.76802e-11	MMP13#6	HPA068962	5.40251e-07	0.119946	6.32806e-10	8.70506e-07	MMP13#6	Decreased in OA
23	ORM	HPA047725	2.68893e-19	0.0929585	2.86399e-15	1.93102e-09	ORM1_ORM2#2	HPA047725	3.80567e-07	0.0658773	7.60144e-11	7.88697e-07	ORM1_ORM2#2	Decreased in OA
		HPA057726	5.36361e-13	0.416253	5.50789e-17	1.57612e-09	ORM1_ORM2#3	HPA057726	1.12416e-06	0.0480757	4.29292e-11	7.58887e-07	ORM1_ORM2#3	Decreased in OA
24	PLTP	HPA060694	5.95819e-05	0.300374	1.86376e-17	2.37789e-11	PLTP#2	HPA060694	6.78046e-07	0.077469	6.42239e-12	6.40845e-07	PLTP#2	Increased in OA
25	SERPINA3	HPA000893	5.96071e-09	0.151774	1.966e-16	1.9099e-09	SERPINA3#1	HPA000893	2.94647e-10	0.0368571	2.14839e-08	9.12582e-08	SERPINA3#1	Increased in OA
26	SERPING1	HPA048738	1.59822e-05	0.0680112	7.88126e-17	6.90364e-13	SERPING1	HPA048738	8.32657e-12	0.131074	1.04548e-07	4.30476e-08	SERPING1	Increased in OA
27	SLC111A1	HPA031108	4.28803e-07	0.0797905	2.26705e-16	9.13659e-11	SLC11A1#2	HPA031108	1.86282e-08	0.15536	2.00273e-08	5.11411e-07	SLC11A1#2	Decreased in OA
		HPA068540	0.000387638	0.0876891	1.46885e-17	1.61332e-12	SLC11A1#4	HPA068540	0.000169618	0.0309868	3.8327e-10	1.28244e-07	SLC11A1#4	Decreased in OA
28	SPARC	HPA003020	1.55602e-09	0.0614759	2.99982e-18	7.77557e-10	SPARC#2	HPA003020	6.66888e-13	0.0428064	1.06279e-09	6.45808e-07	SPARC#2	Increased in OA
29	SPARCL1	HPA051331	1.59563e-09	0.401325	3.04253e-17	1.0537e-09	SPARCL1#1	HPA051331	3.08806e-10	0.156537	9.07671e-09	7.89268e-07	SPARCL1#1	Increased in OA
		HPA059084	1.59057e-05	0.102245	4.47362e-19	4.55277e-11	SPARCL1#2	HPA059084	1.46992e-11	0.206462	3.61669e-12	1.09067e-08	SPARCL1#2	Increased in OA
		HPA067587	3.87441e-15	0.111741	1.29386e-13	1.78741e-08	SPARCL1#3	HPA067587	3.84945e-11	0.195796	2.51028e-07	3.72769e-07	SPARCL1#3	Increased in OA
		HPA067641	9.96425e-06	0.199957	5.91254e-15	6.82379e-11	SPARCL1#4	HPA067641	6.33781e-10	0.261996	4.26809e-05	3.25228e-06	SPARCL1#4	Increased in OA
30	UCMA	HPA046718	1.39578e-12	0.350209	1.23864e-16	9.07657e-10	UCMA#1	HPA046718	1.18017e-11	0.0252428	9.59875e-11	7.49382e-07	UCMA#1	Decreased in OA
		HPA071077	1.06517e-16	0.0084697	1.57548e-15	6.29206e-09	UCMA#2	HPA071077	1.87656e-11	0.176309	4.50156e-10	1.47553e-06	UCMA#2	Decreased in OA
