# Supplementary material for: Discovery of circulating proteins associated to knee radiographic osteoarthritis
Source: Sci Rep. 2017 Mar 9;7:137. doi: 10.1038/s41598-017-00195-8 (PMC5427840; doi:10.1038/s41598-017-00195-8)
Supplement: Supplementary file 6 — Supplementary Table 5 [file 41598_2017_195_MOESM6_ESM.xls]

## Sheet: absb OA vs RA(3 análisis).txt
Suplementary Table 5. Proteins concordantly distinguishing osteoarthritis (OA) patiens and rheumatoid arthritis patients both in screening and verification phases, their effect and their biological function.
AB	AB_protein	Protein Name	Effect	Biological Function
HPA001352	APOA4	Apolipoprotein A-IV	Increased in OA	Lipid metabolism		Inflammatory response	Bone remodelling	ECM related proteins	Lipid metabolism	Others
HPA005149						C1S	BGLAP	COL6A1	APOA1	IGFBP6
HPA018852	C1S	complement component 1, s subcomponent	Increased in OA	Inflammatory response		CFH	SPARC	COMP	APOA4	LMNA
HPA020432	C3	Complement C3	Increased in OA	Inflammatory response		CFHR1	SPARCL	MMP13	LEP	CCDC85C
HPA055153	COMP	cartilage oligomeric matrix protein	Increased in OA	Cell adhesion		SERPINA3	UCMA	HTRA1	PLTP	KCNB2
HPA066321						SERPING1	MGP	CHST14		FETUB
HPA027241	ECM1	extracellular matrix protein 1	Increased in OA	Angiogenesis		ORM	ECM1	ITIH1
HPA008005	IGFBP6	insulin-like growth factor binding protein 6	Increased in OA	Cell proliferation		SLC11A1
HPA042049	ITIH1	inter-alpha-trypsin inhibitor heavy chain 1	Increased in OA	Hyaluronic metabolism process		ITIH4
HPA001835	ITIH4	Inter-alpha-trypsin inhibitor heavy chain H4	Increased in OA	Inflammatory response		C3
HPA006660	LMNA	lamin A/C	Increased in OA	Apoptotic process
HPA013949	MGP	matrix Gla protein	Increased in OA	Cell differentiation
HPA014274						0.3	0.2	0.2	0.14	0.16
HPA060694	PLTP	phospholipid transfer protein	Increased in OA	Lipid transport
HPA003020	SPARC	secreted protein, acidic, cysteine-rich (osteonectin)	Increased in OA	Bone formation
HPA051331	SPARCL	SPARC-like 1 (hevin)	Increased in OA	Bone mineralization
HPA059084
HPA067587
HPA067641
HPA049176	CFH	Complement factor H	Increased in OA	Inflammatory response
HPA053326
HPA038922	CFH_CFHR1	Complement factor H,Complement factor H-related protein 1	Increased in OA	Inflammatory response
HPA000893	SERPINA3	Alpha-1-antichymotrypsin	Increased in OA	Inflammatory response
HPA057930	FETUB	fetuin B	Increased in OA	Unknown
HPA048738	SERPING1	Plasma protease C1 inhibitor	Increased in OA	Inflammatory response
HPA046715	APOA1	apolipoprotein A-I	Decreased in OA	Lipid metabolism
HPA046415	BGLAP	Osteoacalcin	Decreased in OA	Bone mineralization
HPA058346	CCDC85C	coiled-coil domain containing 85C	Decreased in OA	Unknown
HPA061922
HPA044879	CHST14	carbohydrate (N-acetylgalactosamine 4-0) sulfotransferase 14	Decreased in OA	Carbohydrate metabolism
HPA019142	COL6A1	collagen, type VI, alpha 1	Decreased in OA	Cell adhesion
HPA029401
HPA002184	HTRA1	HtrA serine peptidase 1	Decreased in OA	Extracellular matrix degradation
HPA018161	KCNB2	potassium voltage-gated channel, Shab-related subfamily, member 2	Decreased in OA	Transmembrane transport
HPA059064
HPA061960
HPA065970
HPA070273
HPA030721	LEP	leptin	Decreased in OA	Lipid metabolism
HPA030722
HPA057322
HPA068565
HPA036107	MMP13	matrix metallopeptidase 13 (collagenase 3)	Decreased in OA	Extracellular matrix degradation
HPA036106
HPA063347
HPA068962
HPA047725	ORM1_ORM2	Alpha-1-acid glycoprotein 1,Alpha-1-acid glycoprotein 2	Decreased in OA	Inflammatory response
HPA057726
HPA031108	SLC11A1	solute carrier family 11 (proton-coupled divalent metal ion transporter), member 1	Decreased in OA	Inflammatory response
HPA068540
HPA046718	UCMA	upper zone of growth plate and cartilage matrix associated	Decreased in OA	Osteoblast differentiation
HPA071077	UCMA
